# Supplementary material for: On-Chip Electrochemical Sensor Based on 3D Graphene Assembly Decorated Ultrafine RuCu Alloy Nanocatalyst for In Situ Detection of NO in Living Cells
Source: Nanomaterials (Basel). 2025 Mar 8;15(6):417. doi: 10.3390/nano15060417 (PMC11946219; doi:10.3390/nano15060417)
Supplement: Supplementary file 1 [file nanomaterials-15-00417-s001.zip]

Archive with 1 entries (1 files):
- nanomaterials-3486856-supplementary.pdf
